# Supplementary material for: Development of a humanized mouse model with functional human materno-fetal interface immunity
Source: JCI Insight. 2024 Oct 22;9(20):e176527. doi: 10.1172/jci.insight.176527 (PMC11529984; doi:10.1172/jci.insight.176527)
Supplement: Supporting data values [file jciinsight-9-176527-s193.xlsx]

## Sheet: FIG1
FIG 1A
CD45				CD3				CD19				CD4				CD8
3weeks	6weeks	9weeks		3weeks	6weeks	9weeks		3weeks	6weeks	9weeks		3weeks	6weeks	9weeks		3weeks	6weeks	9weeks
31.853	66.055	82.663		1.217	11.031	48.275		11.404	45.248	23.972		1.022	9.012	38.427		0.097	1.588	7.965
19.412	70.421	95.27		0.435	5.042	46.682		6.658	52.393	31.534		0.373	3.595	30.484		0	1.064	6.442
19.231	69.71	86.469		0.252	3.151	23.001		5.981	51.446	44.618		0.252	2.508	11.96		0	0.495	7.981
25.566	68.916	76.03		0.284	1.247	27.067		9.639	53.203	37.026		0.17	1	22.384		0.057	0.21	2.734
29.532	61.151	73.729		0.647	3.058	22.045		10.484	43.234	38.486		0.431	2.574	17.217		0.215	0.358	4.078
FIG 1B
	Leukocytes								T cells								B cells								CD4 T cells								CD8 T cells
3 weeks	0.28626	1.31579	0.134601	0	0.415589	0.443282	0.140506	0.413101	0	0.146053	0	0	0	0	0.140506	0	0.28626	0.438158	0.134601	0	0.415589	0.221641	0	0.413101	0	0	0	0	0	0	0	0	0	0	0	0	0	0	0	0
6 weeks	0.534609	0.150981	0.371598	0.482025	0.663583	0.232019	0.301507	0.452489	0.43731	0.100705	0.322175	0.482025	0.625096	0.232019	0.282814	0.380995	0.0485959	0	0	0	0	0	0	0	0.324047	0.0503523	0.247753	0.433822	0.408187	0.185615	0.282814	0.285747	0.113263	0	0.049615	0.0482025	0.16565	0.0464037	0	0.0476244
10 weeks	1.4198	0.301205	0.172466	0.252908	2.3157	0.68249	3.25203	0.575932	1.3985	0.301205	0.172466	0.0561457	2.28792	0.68249	3.01463	0.52813	0.020871	0	0	0	0	0	0	0	0.60555	0.265663	0.0689865	0.0421093	1.60841	0.436793	2.06201	0.33589	0.68946	0.0355422	0.0689865	0	0.610873	0.218397	0.952624	0.144179
FIG 1C
	Leukocytes																			T cells																			B cells
3 weeks	31.7308	31.952	37.4865	22.5771	30.5122	11.6595	33.2611	26.2758	33.954	18.2013	12.4336	59.6386	28.8914	12.9534	10.0135	9.82763	18.1152	50	6.60568	0.320481	1.69346	1.06836	0.824064	1.77886	0	1.36703	0.294289	1.03899	1.72912	0.264835	1.75337	1.77682	2.38342	1.27171	0	0.36955	9.2	0.100406	1.50087	1.48257	1.90431	0.988877	0.445479	0	2.04888	1.17978	0.692662	0.728051	0.264835
6 weeks	88.9412	77.8661	93.5484	86.4895	88.9776	74.295	81.8182	49.7143	82.7746	73.7079	71.9222	81.9582	72.3476	66.2338	49.1005	74.7872	55.4324	79.5405	59.392	1.27186	2.63187	1.41258	2.8455	2.73161	4.86632	3.30545	0.303257	1.58927	2.25546	2.53886	3.02426	2.12702	3.79519	2.41084	1.80985	1.59645	4.66107	2.40537	50.6075	47.8098	53.5097	53.7965	46.9802	49.3319	50.8091	34.7006	49.4992	44.9618	40.8518
9 weeks	92.7593	91.2897	95.0392	90.573	97.5114	92.2167	85.8171	84.346	95.8473	83.9545	90.3769	95.0933	94.0102	91.5758	85.9938	91.9763	88.8662	95.6248	91.5206	13.0791	17.9841	7.34653	24.817	13.7491	26.7428	22.9132	19.3152	12.4601	10.1585	25.1248	19.7794	14.1955	26.0075	18.5747	15.8199	15.0184	26.3924	8.8958	64.5604	59.6122	67.763	52.0795	64.3575	54.3156	50.203	50.4389	61.6298	56.1655	44.4654
FIG 1D				FIG 1E			FIG 1F				FIG 1G
NSG	hu-mice			NSG	hu-mice		mated with NSG	mated with BALB/C			Hu-mice	NSG
1.6	1.53			6	7		7	7			0.916667	1
1.31	1.47			7	7		5	7			0.958333	1
1.49	1.45			8	8		5	7			0.75	0.875
1.49	1.52			9	6		3	7			0.9	1
1.48	1.48			8	5		10	7			0.8	0.8
1.45	1.37						7	5			0.9	0.68
1.14	1.37						10	9			0.863636
1.25	1.41						7	9			0.73913
1.33	1.46						7	7			0.857143
1.37	1.31						3	10			0.863636
1.32	1.47						7	10
1.41	1.06						9	8
1.41	1.14							9
1.44	1.31
1.46	1.51
1.06	1.61
1.28	1.64
1.42	1.38
1.54	1.41
1.29	1.41
1.34	1.34
1.45	1.27
1.48	1.24
1.06	1.22
1.38
1.08
1.28
1.49
1.36
[truncated: 46 more columns]

## Sheet: FIG2
FIG 2A
decidua	PBMC	spleen
15.8831	59.29	50.95
10.4842	62.44	47.9
22.7941	84.26	60.19
18.1511	80.86	63.92
27.3159	54.2	69.01
17.8622	76.4278	69.9158
43.7985	93.1407	81.4542
FIG 2B
	T cells										B cells										macrophages										NK cells
decidua	17.4	48	55	5.44	6.84	33.6	80.7	64.5	67.8	75.8	50.5	13.9	20.2	37.2	38.3	18.4	10.4	10.4	7.93	8.52	6.68	9.23	9.16	11	31.8	8.5	4.93	8.44	11.7	8.44	5.4896	1.87452	9.6968	10.0939	6.4774	0.87264	1.85935	1.05056	1.33756	1.7731
PBMC	0.42	48.2	32.2	6.45	0.31	28	23.6	44	45.1	44.7	83.4	38.1	59.7	78.1	89.9	53.8	69.9	40.5	46.4	46.7	0.94	0.35	1.21	0.96	0.63	1.35	0.99	3.45	2.44	1.91	0.0459	0.08378	0	0.05148	0.12402	0.11388	0.182105	0.1073	0.1073	0.48162
spleen	9.14	20.2	16.3	0.75	1.27	15.8	8.37	24.8	19.8	18.4	57.7	47	60.8	64.5	54.6	52.4	64.5	50.2	58.7	52.9	2.42	1.28	1.28	1.63	0.54	1.01	0.51	1.56	1.31	1.53	0.14265	0.079	0.13728	0.15557	0.04697	0.27968	0.19425	0.3058	0.164	0.43602
FIG 2C
	decidua							PBMC							spleen
CD49A+	9.14	60.2	55.4	41.4	54.3	55.3	27.5	0	0	0	0	0	0	1.45	12.86	5.18	12.31	10.7	12.24	23.3	0
CD49A+CD103+	7.43	36.3	21	25.9	13.4	19.5	10.2	0	0	0	0	0	0	0	4.29	0.74	9.23	10.7	7.14	14	0
FIG 2D				FIG 2E
decidua	PBMC	spleen		decidua	PBMC	spleen
2	0.32	0.38		12.2	1.77	1.02
5.39	0.54	0.63		11.7	2.44	1.31
4.55	0.3	0.45		7.71	3.45	1.56
1.58	0.83	0.56		8.28	6.56	1.75
5.62	0.78	0.55		8.44	1.91	1.53
3.08	1.23	0.49		6.68	0.94	2.42
4.74	0.77	0.7		8.5	1.35	1.01
FIG 2F				FIG 2G
decidua	PBMC	spleen		decidua	PBMC	spleen
9.31	2.8	0.24		4.33	0.4	2.52
5.29	0.93	0.85		4.27	2.08	8.39
10.4	0	4.8		3.21	0	4.29
10.3	1.79	1.32		2.65	2.38	6.04
13.8	0.93	0.47		3.3	0	10.9
6.06	0	6.49		4	11.1	3.28
14.7	0	4.92		1.13	0	16.1
FIG 2H
decidua	PBMC	spleen
16	5.17	3.12
18.2	8.21	6.16
15.1	4.35	4.07
12.1	4.54	6.26
15.7	2.65	4.82

## Sheet: FIG4
FIG 4A
	1	2-4	5-9	>10
pTreg	51.1464	30.3351	8.81834	9.70018
pTconv	97.7351	2.26493	0	0
sTreg	87.7193	12.2807	0	0
sTconv	98.3051	1.69491	0	0
FIG 4C
Decidua	Spleen
69	80
74.1	92.8
82.6	99.2
75.2	99.5

## Sheet: FIG5
FIG 5A
Tconv	dTreg+Tconv	sTreg+Tconv
0.654605	0.292965	0.879397
1.17434	0.117647	0.764706
1.17105	0.077247	0.455056
FIG 5C
	Basiliximab treatment						PBS
Decidua				0.6612	0.18432	0.19719	9.9532	8.5974	5.6826	6.4722	4.4944
PBMC	0.09214	0.27921	0.18422	0.098	0.0561	0.11562	1.18844	1.3689	0.67968	0.76167	1.01185
spleen	0.237084	0.366	0.100375	0.31584	0.29232	0.14241	0.393888	0.67639	0.377718	0.57268	0.64368
FIG 5E
	Total implantation sites					Viable implantation sites
PBS	6	5	7	5	6	7	5	5	3	3	9
Basiliximab treatment	5	5	7	5	6	1	0	0	0	0	4

## Sheet: FIG6
FIG 6A
TNF-A				INF-Y				IL-17A				Granzyme B				perforin
Treg depletion	PBS	NP		Treg depletion	PBS	NP		Treg depletion	PBS	NP		Treg depletion	PBS	NP		Treg depletion	PBS	NP
3.3	3.3	0		48.43	48.43	194.06		0	7	4.91		116.17	141.4	47.71		2483.13	1138.07	1054.36
3.3	0	3.83		106.16	38.04	395.19		9.22	0	0		116.17	0	91.48		1456.86	1135.35	2865.77
4.97	0	0		41.5	14.29	69.12		18.98	0	0		116.17	0	0		1251.68	337.76	920.15
6.21	0			99.53	34.58			16.43	0			245.39	219.1			721.12	385.51
9.32	0			372.68	14.07			16.74	0			340.24	0			11431	623.05
								0				141.95				8772.61
IL-10				IL-4				Granzyme A				Granulysin				IL-6
Treg depletion	PBS	NP		Treg depletion	PBS	NP		Treg depletion	PBS	NP		Treg depletion	PBS	NP		Treg depletion	PBS	NP
0	3.64	0		4.45	4.95	0		26.04	47.63	30.54		1605.52	465.8	9532.39		0	0	11.21
0	0	3.64		4.45	0	0		37.63	13.96	66.29		2990.8	3371.14	12938		21.91	0	48.55
0	0	0		4.7	0	0		7.44	21.76	23.87		2032.04	228.63	1198.45		0	0	0
0	0			6.26	0			21.76	8.93			570.34	362.51			0	0
7.74	4.64			4.18	2.57			73.82	18.18			7928.43	1394.94			138.27	4.89
IL-2
Treg depletion	PBS	NP
9.61	9.61	17.3
9.61	25.8	21.5
9.61	0	30.3
39.4	34.8
39	33.5

## Sheet: FIG S1
FIG S1A
decidua	PBMC	spleen
25.5663	89.9367	47.5871
17.1504	83.853	51.716
26.2948	93.3115	64.2626
18.3417	36.1026	64.3716
27.0786	79.6086	66.5598
45.1497	80.7678	82.2023
48	68.6534	75.9524
47.3469	93.8742	87.1134
FIG S1B
T cells									B cells									macrophages									NK cells
48.4	41.1	32.3	38.2	25.1	88	56.6	84.5	79.9	14.3	5.45	40.2	40.1	54.4	6.11	20.6	5.36	8.07	13.9	20.5	7.37	7.92	0.42	6.93	6.68	5.89	37.4	4.7813	0.54627	1.82094	2.9032	2.071	0.36672	0.77571	0.672573	1.628
47	9.02	39.2	28	21.2	48.9	24	58.6	47	47	82	51.5	64	67.6	41.5	56.5	32.9	41	1.06	1.08	0.96	0.96	0.032	4.08	3.61	2.47	6.06	0.060088	0.098404	0.200464	0.139302	0.34316	0.283853	0.31152	0.30733	0.63388
21.3	11.8	15.5	18.6	10.2	17	9.11	26.3	21.5	50.3	59.8	52.8	52.5	56.8	60.9	55.4	53.5	47.2	1.27	0.92	3.03	1.25	1.38	2.68	1.4	1.3	2.82	0.07155	0.07801	0.087	0.13279	0.14711	0.2652	0.2747	0.3186	0.62886
FIG S1C
	decidua					PBMC					spleen
CD49A+	12.65	12	24.55	15.42	4	0	0	1.43	0.98	0	5.82	2.59	1.8	0	0
CD49A+ CD103+	5.82	2.59	1.8	0	0	0	0	0	0	0	0.97	0	0.9	0	0
FIG S1D
decidua	PBMC	spleen
9.62	0.36	0.58
6.71	0.99	0.69
2.05	0.31	0.51
1.04	0.42	0.59
1.99	0.59	0.65
5.37	1.01	0.92
2.94	0.88	0.89
1.87	0.44	0.72
FIG S1E				FIG S1F				FIG S1G
decidua	PBMC	spleen		decidua	PBMC	spleen		decidua	PBMC	spleen
13.9	1.06	1.27		3.71	0.49	0.17		1.77	0.49	2.74
20.5	0.96	0.92		2.97	0.47	0.22		5.62	1.4	6.29
7.37	14.6	3.03		25.3	1.45	0		4.74	2.42	5.56
7.92	0.96	1.25		9.39	1.57	0.43		4.37	7.31	7.79
13	5.64	1.18		1.15	0.45	0.52		0	0	0
6.93	4.08	2.68		24.2	0	0.81		3.23	0	2.98
6.68	3.61	1.4		4.03	0	3.82		0	0	2.03
5.89	2.47	1.3		19.6	1.69	9.38		0.93	0	7.81

## Sheet: FIG S2
FIG S2A
decidua	PBMC	spleen
9.43	0.91	1.86
26.9	4.5	6.73
8.38	2.14	2.59
2.2	0.72	1.75
9.57	8.94	11.2
FIG S2C
EM CD4T				Naïve CD4T				CM CD4T				Teff CD4T
decidua	PBMC	spleen		decidua	PBMC	spleen		decidua	PBMC	spleen		decidua	PBMC	spleen
92.7	30.7	52.9		2.24	53.8	34.6		4.31	14.8	9.37		0.78	0.68	3.21
78.2	34.5	49		6.82	50.4	36.9		13.1	14.2	11.5		1.88	0.87	2.62
76.9	6.67	19.9		7.78	75.5	65.6		14.1	17.1	12.9		1.27	0.8	1.51
68.1	13.3	12.3		11.9	68.4	72.9		18.3	16.9	12.7		1.64	1.4	2.14
28.8	10.3	8.5		28.6	63.8	57.8		41.9	24.6	32.6		0.76	1.24	1.11
EM CD8T				Naïve CD8T				CM CD8T				Teff CD8T
decidua	PBMC	spleen		decidua	PBMC	spleen		decidua	PBMC	spleen		decidua	PBMC	spleen
85.8	48.3	53.2		1.46	33.1	29.7		1.8	9.29	5.9		10.9	9.29	11.2
70.4	34.4	37.6		7.07	50.9	45.3		7.65	8.79	3.92		14.9	5.86	13.2
63.8	33.9	44		5.9	46.4	31		3.69	14.1	13.2		26.6	5.59	11.8
44.2	10.6	10.4		14.8	70.2	74.8		5.64	12.2	6.35		35.4	7.05	8.39
38.7	9.5	8.89		43.4	64.2	69.9		15.6	22.3	15.4		2.31	3.91	5.77

## Sheet: FIG S3
FIG S3B
EM CD4T				Naïve CD4T				CM CD4T				Teff CD4T
decidua	PBMC	spleen		decidua	PBMC	spleen		decidua	PBMC	spleen		decidua	PBMC	spleen
93.6	94.7	30.2		1.83	2.26	55.4		4.05	1.5	11.6		0.54	1.5	2.85
58	8.99	19.4		25.3	71.5	71.1		12.8	18.5	7.05		3.9	0.99	2.41
78.8	10.1	18		8.79	75.3	73.3		11.1	12.6	6.08		1.41	1.88	2.62
83.7	35	72.9		6.41	47.9	18.8		8.37	15.3	6.89		1.48	1.84	1.42
89.2	50.8	70.4		1.93	38.7	18.8		6.87	9.66	5.78		1.96	0.84	5.05
79.9	23.9	43.3		7.2	62.8	46.4		9.97	12.1	7.87		2.92	1.21	2.37
EM CD8T				Naïve CD8T				CM CD8T				Teff CD8T
decidua	PBMC	spleen		decidua	PBMC	spleen		decidua	PBMC	spleen		decidua	PBMC	spleen
84.5	76	32.1		3.52	8	54.5		3.3	8	6.32		8.65	8	7.17
29.8	3.81	6.43		50.3	83.1	80.8		8.19	10.4	4.65		11.7	2.68	8.13
70.6	18.5	20.2		8.74	68.5	58.7		5.64	9.66	8.16		15	3.36	12.9
83.3	61.9	61.6		2.28	15	7.55		4.75	5.31	3.38		9.64	17.7	27.5
82.3	77.9	68.9		1.66	5.34	12.2		5.31	8.4	5.44		10.7	8.4	13.4
72.2	35.3	51.8		2.98	39.2	22.1		5.69	6.86	4.5		19.1	18.6	21.6

## Sheet: FIG S7
FIG S7A			FIG S7B
E14.5	E19		E14.5	E19
4.22	25.4		6.1	26.4
11.7	59.8		17.7	60.8
0	34.6		1.06	36.6
4.84	18.1		9.47	22.9
2.27			5.92

## Sheet: FIG S11
FIG S11
Tconv	sTreg+Tconv
0.887086	0.252439
1.06559	0.279188
1.05477	0.382051
0.992563	0.389646

[truncated: 1 more sheets: FIG S12]
